# Supplementary material for: Antibodies towards Tyrosine Amyloid-Like Fibrils Allow Toxicity Modulation and Cellular Imaging of the Assemblies
Source: Molecules. 2018 May 26;23(6):1273. doi: 10.3390/molecules23061273 (PMC6100058; doi:10.3390/molecules23061273)
Supplement: Supplementary file 1 [file molecules-23-01273-s001.zip]

Archive with 1 entries (1 files):
- molecules-293691-SI.pdf
